# Supplementary material for: Analysis of PD-L1 and CD3 Expression in Glioblastoma Patients and Correlation with Outcome: A Single Center Report
Source: Biomedicines. 2023 Jan 22;11(2):311. doi: 10.3390/biomedicines11020311 (PMC9953166; doi:10.3390/biomedicines11020311)
Supplement: Supplementary file 1 [file biomedicines-11-00311-s001.zip]

Archive with 1 entries (1 files):
- biomedicines-2108363-supplementary.pptx
